# Supplementary material for: Comparison of variance estimators for meta-analysis of instrumental variable estimates
Source: Int J Epidemiol. 2016 Sep 2;45(6):1975–86. doi: 10.1093/ije/dyw123 (PMC5654757; doi:10.1093/ije/dyw123)
Supplement: Supplementary Data [file dyw123_supplementary_data.zip]

Archive with 5 entries (5 files):
- ije-2015-09-1226-File011.docx
- ije-2015-09-1226-File003.docx
- ije-2015-09-1226-File008.tif
- ije-2015-09-1226-File009.tif
- ije-2015-09-1226-File010.tif
